# Supplementary material for: Modulating Carbon Fiber Surfaces with Vinyltriethoxysilane Grafting to Enhance Interface Properties of Carbon Fiber/Norbornene–Polyimide Composites
Source: Materials (Basel). 2024 Sep 19;17(18):4594. doi: 10.3390/ma17184594 (PMC11433078; doi:10.3390/ma17184594)
Supplement: Supplementary file 1 [file materials-17-04594-s001.zip]

Archive with 1 entries (1 files):
- materials-3145804-SI.pdf
